# Supplementary material for: aMeta: an accurate and memory-efficient ancient metagenomic profiling workflow
Source: Genome Biol. 2023 Oct 23;24:242. doi: 10.1186/s13059-023-03083-9 (PMC10591440; doi:10.1186/s13059-023-03083-9)
Supplement: Supplementary file 3 — Additional file 3: Supplementary Table S1. summary statistics of pathogen detection by aMeta in 4 real datasets. [file 13059_2023_3083_MOESM3_ESM.xlsx]

## Sheet: Sheet1
Table S1. Performance of aMeta on microbial pathogens reported in 4 ancient metagenomic studies (36 fastq-files in total were analyzed).
ID	STUDY	META INFO	SEQ DEPTH	REPORTED PATHOGEN	KrakenUniq n_reads	KrakenUniq n_tax_reads	KrakenUniq n_kmers
ERR1094777	Maixner et al., Science 2016	Stomach	26454268	Helicobacter pylori	571	509	4249
ERR1094778	Maixner et al., Science 2016	Stomach	588870	Helicobacter pylori	5	5	33
ERR1094779	Maixner et al., Science 2016	Stomach	474656	Helicobacter pylori	27	25	234
ERR1094780	Maixner et al., Science 2016	Stomach	23868396	Helicobacter pylori	846	747	3774
ERR1094781	Maixner et al., Science 2016	Stomach	18821450	Helicobacter pylori	169	139	1892
ERR1094782	Maixner et al., Science 2016	Stomach	30354920	Helicobacter pylori	473	379	5805
ERR1094783	Maixner et al., Science 2016	Stomach	30352254	Helicobacter pylori	4128	2929	59987
ERR1094784	Maixner et al., Science 2016	Small intestine	41742658	Helicobacter pylori	2580	1904	34467
ERR1094785	Maixner et al., Science 2016	Stomach	62231502	Helicobacter pylori	3488	2359	41740
ERR1094786	Maixner et al., Science 2016	Stomach	43247424	Helicobacter pylori	2353	1585	28130
ERR1094787	Maixner et al., Science 2016	Stomach	48796536	Helicobacter pylori	11697	8008	169237
ERR1094788	Maixner et al., Science 2016	Stomach	66905568	Helicobacter pylori	2745	2152	16872
ERR1094789	Maixner et al., Science 2016	Stomach	70016702	Helicobacter pylori	12751	8340	134714
ERR1094791	Maixner et al., Science 2016	Muscle	100122142	Helicobacter pylori	367	167	238
ERR1094792	Maixner et al., Science 2016	Muscle	78306876	Helicobacter pylori	324	155	225
ERR1094793	Maixner et al., Science 2016	Upper large intestine	121909908	Helicobacter pylori	1340	817	10132
ERR1094794	Maixner et al., Science 2016	Upper large intestine	127487386	Helicobacter pylori	1586	832	9585
ERR2675600	Guellil et al., PNAS 2018	NA	69666214	Borrelia recurrentis	817	817	7100
ERR2675601	Guellil et al., PNAS 2018	NA	59149184	Borrelia recurrentis	851	851	7269
ERR2675602	Guellil et al., PNAS 2018	NA	153281478	Borrelia recurrentis	836	836	6763
ERR2675603	Guellil et al., PNAS 2018	NA	61988248	Borrelia recurrentis	2704	2704	20546
ERR2675604	Guellil et al., PNAS 2018	NA	337699124	Borrelia recurrentis	14571	14571	56911
ERR2675605	Guellil et al., PNAS 2018	NA	141649172	Borrelia recurrentis	6012	6012	35361
ERR2675606	Guellil et al., PNAS 2018	NA	79148200	Borrelia recurrentis	1705	1705	12049
ERR2675607	Guellil et al., PNAS 2018	NA	86109804	Borrelia recurrentis	1772	1772	11831
ERR2675608	Guellil et al., PNAS 2018	NA	97484962	Borrelia recurrentis	1840	1840	12146
ERR472949	Kay et. Al, mBio 2014	NA	40195558	Brucella melitensis	18850	18696	82076
SRR957738	Warinner er al., Nat. Genet. 2014	NA	13228381	Tannerella forsythia	65623	44094	791746
SRR957739	Warinner er al., Nat. Genet. 2014	NA	13260566	Tannerella forsythia	72762	47912	907077
SRR957740	Warinner er al., Nat. Genet. 2014	NA	8869866	Tannerella forsythia	39349	26357	657932
SRR957741	Warinner er al., Nat. Genet. 2014	NA	11275013	Tannerella forsythia	54329	35492	842690
SRR957742	Warinner er al., Nat. Genet. 2014	NA	8978974	Tannerella forsythia	91735	68404	1677567
SRR957743	Warinner er al., Nat. Genet. 2014	NA	8999409	Tannerella forsythia	60094	43048	1049800
SRR957744	Warinner er al., Nat. Genet. 2014	NA	10187301	Tannerella forsythia	90322	66804	1718550
SRR957745	Warinner er al., Nat. Genet. 2014	NA	10087890	Tannerella forsythia	61339	44264	1250716
SRR957746	Warinner er al., Nat. Genet. 2014	NA	8790145	Tannerella forsythia	98410	76250	1709671
